# Supplementary material for: Genome-wide characterization and expression analysis of the GATA transcription factor family in response to salt and drought stress in barley (Hordeum vulgare L.)
Source: Front Plant Sci. 2025 Sep 17;16:1661591. doi: 10.3389/fpls.2025.1661591 (PMC12484040; doi:10.3389/fpls.2025.1661591)
Supplement: Supplementary file 1 [file Table1.xlsx]

## Sheet: Sheet1
Supplementary Table S1. Primer sequence used for quantitative real-time PCR amplification.
Gene ID	Forward primer (5’-3’)	Reverse primer (5’-3’)
HvGATA1	CAGCAGAACCAGCAGGAGAA	AAGAATGCAGCCTCCTCCAC
HvGATA19	AGGACTGCTTGTCTAACCCT	GATCAAGTAGTAGCGGTGGC
HvGATA21	GTCGAGAAGGGAAGCGGATC	TTGCACAGAGACATGGGTCC
HvGATA25	GGAGATGATGAGGGAGCACG	CAATGTGGGTGTCTCCGAGG
HvActin	AAGCATGAAGATACAGGGAGTGTG	AAATTTATTCTCGGAAGAGGTTGTACA
