# Supplementary material for: Genome-wide characterization and expression analysis of the GATA transcription factor family in response to salt and drought stress in barley (Hordeum vulgare L.)
Source: Front Plant Sci. 2025 Sep 17;16:1661591. doi: 10.3389/fpls.2025.1661591 (PMC12484040; doi:10.3389/fpls.2025.1661591)
Supplement: Supplementary file 2 [file Table2.xlsx]

## Sheet: Sheet1
Supplementary Table S2. Basic information on barley HvGATA genes family members
Gene name	Gene ID	Number of Amino Acid	Molecular Weight	Isoelectric Point	Instability Index	Aliphatic Index	Grand Average of Hydropathicity	Subcellular localization
HvGATA1	HORVU.MOREX.r3.1HG0023970.1	155	17343.3	9.46	78.73	50.97	-1.135	Nucleus.
HvGATA2	HORVU.MOREX.r3.1HG0058390.1	360	37747.1	7.01	48.67	54.42	-0.406	Nucleus.
HvGATA3	HORVU.MOREX.r3.1HG0073340.1	326	34728.4	6.14	50.88	49.79	-0.734	Nucleus.
HvGATA4	HORVU.MOREX.r3.1HG0076900.1	377	39259.9	5.76	62.49	69.02	-0.416	Nucleus.
HvGATA5	HORVU.MOREX.r3.1HG0091840.1	217	23083.7	8.7	66.83	51.01	-0.541	Nucleus.
HvGATA6	HORVU.MOREX.r3.2HG0125050.1	775	88608.5	7.36	52.87	66.86	-0.554	Nucleus.
HvGATA7	HORVU.MOREX.r3.2HG0184840.2	431	45789.5	6.87	67.56	61.14	-0.572	Chloroplast.
HvGATA8	HORVU.MOREX.r3.2HG0185510.1	441	48234	8.01	53.18	62.15	-0.707	Nucleus.
HvGATA9	HORVU.MOREX.r3.2HG0217760.1	456	49414.8	6.61	61.12	61.43	-0.702	Nucleus.
HvGATA10	HORVU.MOREX.r3.3HG0277700.1	232	24250	7.43	58.12	52.46	-0.353	Extracellular space
HvGATA11	HORVU.MOREX.r3.3HG0288270.1	392	41354.3	5.96	65.56	66.33	-0.431	Nucleus.
HvGATA12	HORVU.MOREX.r3.3HG0330940.1	181	19687.6	9.37	65.09	55.69	-0.733	Nucleus.
HvGATA13	HORVU.MOREX.r3.4HG0334570.1	316	33730.5	4.66	62.6	62.25	-0.622	Nucleus.
HvGATA14	HORVU.MOREX.r3.4HG0340090.1	267	28492.1	6.1	50.75	61.2	-0.521	Nucleus.
HvGATA15	HORVU.MOREX.r3.4HG0347200.1	351	37609.2	8.5	56.45	57.61	-0.716	Nucleus.
HvGATA16	HORVU.MOREX.r3.4HG0405380.1	728	82188.4	6.79	45.93	66.98	-0.521	Nucleus.
HvGATA17	HORVU.MOREX.r3.4HG0407380.1	248	25863.2	6.35	68.84	67.98	-0.356	Extracellular space
HvGATA18	HORVU.MOREX.r3.4HG0416070.1	357	37071.7	6.79	55.08	52.94	-0.534	Nucleus.
HvGATA19	HORVU.MOREX.r3.5HG0424280.1	349	39907.6	6.36	61.01	60.06	-1.003	Nucleus.
HvGATA20	HORVU.MOREX.r3.5HG0454780.1	446	48503.3	9.54	76.68	66.95	-0.635	Nucleus.
HvGATA21	HORVU.MOREX.r3.5HG0528890.1	162	17395	10.22	86.57	59.75	-0.773	Nucleus.
HvGATA22	HORVU.MOREX.r3.6HG0559190.1	337	35935.5	5.16	50.28	50.92	-0.784	Nucleus.
HvGATA23	HORVU.MOREX.r3.6HG0579890.1	341	36648.4	8.84	47.92	59.85	-0.449	Nucleus.
HvGATA24	HORVU.MOREX.r3.6HG0599190.1	405	43065.6	7.64	69.04	68.54	-0.394	Chloroplast.
HvGATA25	HORVU.MOREX.r3.6HG0627260.2	405	43037.4	5.24	75.02	68.3	-0.403	Nucleus.
HvGATA26	HORVU.MOREX.r3.7HG0716520.1	360	38799.1	8.71	49.74	62.72	-0.402	Nucleus.
HvGATA27	HORVU.MOREX.r3.7HG0728220.1	272	28821.3	9.44	30.59	61.18	-0.551	Extracellular space
