# Supplementary material for: Genome-wide characterization and expression analysis of the GATA transcription factor family in response to salt and drought stress in barley (Hordeum vulgare L.)
Source: Front Plant Sci. 2025 Sep 17;16:1661591. doi: 10.3389/fpls.2025.1661591 (PMC12484040; doi:10.3389/fpls.2025.1661591)
Supplement: Supplementary file 4 [file Table4.xlsx]

## Sheet: Sheet1
Supplementary Table S4. Analysis and distribution of conserved motifs in HvGATA proteins
Motif	Best possible match
motif 1	TPQWRRGPLGPKTLCNACGIRYKKGRLLPEYR
motif 2	PAASPTFVPSKHSNSHRKVLELRRQKE
motif 3	KRVASLMRFREKRKERNFDKKIRYAVRKEVAHRMQRRKGQF
motif 4	ERRCTHCGTTK
motif 5	NQLTLSFQGEVYVFDSVSPDKVQAVLLLLGGRELPPGLGAG
motif 6	EDLAELEWLSNLMDD
motif 7	MQLDNPSFFYAMQJDEDDKLTNFFWADPKSRDDFNYFNDVLCLDTTYKIN
motif 8	CPWQVYQNSVKHLNQIFQGAKTFAKDFSKCVFGCEEEEEFLFGWRSMLEK
motif 9	HFVRFDSSDNSCMCSCKKFEFMGIPCCHMLKVLDFRNIKELPZKYLLKRW
motif 10	FFKHYERVLDENRYAELQADFQASQSFPRIPPAKMLKQAANIYTPVVFEK
