# Supplementary material for: Genome-wide characterization and expression analysis of the GATA transcription factor family in response to salt and drought stress in barley (Hordeum vulgare L.)
Source: Front Plant Sci. 2025 Sep 17;16:1661591. doi: 10.3389/fpls.2025.1661591 (PMC12484040; doi:10.3389/fpls.2025.1661591)
Supplement: Supplementary file 5 [file Table5.xlsx]

## Sheet: 启动子顺式作用元件位置-A
Supplementary Table S5. Various types of cis-elements and their respective locations in each HvGATA genes.
HvGATA1	1758	1778	light responsiveness
HvGATA1	914	934	light responsiveness
HvGATA1	1086	1106	light responsiveness
HvGATA1	1237	1257	light responsiveness
HvGATA1	1270	1290	light responsiveness
HvGATA1	1271	1291	light responsiveness
HvGATA1	1292	1312	light responsiveness
HvGATA1	1737	1757	light responsiveness
HvGATA1	1777	1797	light responsiveness
HvGATA1	1735	1755	light responsiveness
HvGATA1	1322	1342	light responsiveness
HvGATA1	290	310	light responsiveness
HvGATA1	736	756	light responsiveness
HvGATA1	1736	1756	light responsiveness
HvGATA1	1098	1118	light responsiveness
HvGATA1	1233	1253	gibberellin responsiveness
HvGATA1	959	979	gibberellin responsiveness
HvGATA1	1310	1330	anaerobic induction
HvGATA1	107	127	anoxic specific inducibility
HvGATA1	1697	1717	anoxic specific inducibility
HvGATA2	150	170	light responsiveness
HvGATA2	1270	1290	light responsiveness
HvGATA2	971	991	light responsiveness
HvGATA2	1652	1672	light responsiveness
HvGATA2	1714	1734	light responsiveness
HvGATA2	1857	1877	light responsiveness
HvGATA2	1122	1142	MeJA responsiveness
HvGATA2	1122	1142	MeJA responsiveness
HvGATA2	906	926	meristem expression
HvGATA2	1947	1967	meristem expression
HvGATA2	828	848	anoxic specific inducibility
HvGATA2	1456	1476	anoxic specific inducibility
HvGATA2	1764	1784	drought induibllity
HvGATA3	1019	1039	light responsiveness
HvGATA3	476	496	light responsiveness
HvGATA3	531	551	light responsiveness
HvGATA3	1850	1870	gibberellin responsiveness
HvGATA3	1885	1905	gibberellin responsiveness
HvGATA3	1798	1818	auxin responsiveness
HvGATA3	1844	1864	meristem expression
HvGATA3	850	870	drought induibllity
HvGATA4	193	213	light responsiveness
HvGATA4	627	647	light responsiveness
HvGATA4	1061	1081	light responsiveness
HvGATA4	1895	1915	light responsiveness
HvGATA4	1316	1336	light responsiveness
HvGATA4	494	514	light responsiveness
HvGATA4	999	1019	light responsiveness
HvGATA4	143	163	light responsiveness
HvGATA4	873	893	light responsiveness
HvGATA4	931	951	light responsiveness
HvGATA4	1386	1406	light responsiveness
HvGATA4	238	258	MeJA responsiveness
HvGATA4	1167	1187	MeJA responsiveness
HvGATA4	238	258	MeJA responsiveness
HvGATA4	1167	1187	MeJA responsiveness
HvGATA4	399	419	endosperm expression
HvGATA4	77	97	auxin responsiveness
HvGATA4	326	346	auxin responsiveness
HvGATA4	1761	1781	meristem expression
HvGATA4	1130	1150	drought induibllity
HvGATA4	1589	1609	drought induibllity
HvGATA5	276	296	light responsiveness
HvGATA5	1803	1823	light responsiveness
HvGATA5	105	125	MeJA responsiveness
HvGATA5	763	783	MeJA responsiveness
HvGATA5	980	1000	MeJA responsiveness
HvGATA5	1014	1034	MeJA responsiveness
HvGATA5	105	125	MeJA responsiveness
HvGATA5	763	783	MeJA responsiveness
HvGATA5	980	1000	MeJA responsiveness
HvGATA5	1014	1034	MeJA responsiveness
HvGATA5	1183	1203	gibberellin responsiveness
HvGATA5	1050	1070	meristem expression
HvGATA5	1670	1690	meristem expression
HvGATA5	202	222	drought induibllity
HvGATA5	480	500	flavonoid biosynthetic genes regulation
HvGATA6	578	598	light responsiveness
HvGATA6	1338	1358	light responsiveness
HvGATA6	1401	1421	light responsiveness
HvGATA6	607	627	light responsiveness
HvGATA6	1077	1097	light responsiveness
HvGATA6	1317	1337	light responsiveness
HvGATA6	443	463	light responsiveness
HvGATA6	1579	1599	light responsiveness
HvGATA6	238	258	light responsiveness
HvGATA6	1105	1125	light responsiveness
HvGATA6	620	640	MeJA responsiveness
HvGATA6	1239	1259	MeJA responsiveness
HvGATA6	1906	1926	MeJA responsiveness
HvGATA6	620	640	MeJA responsiveness
HvGATA6	1239	1259	MeJA responsiveness
HvGATA6	1906	1926	MeJA responsiveness
HvGATA6	1938	1958	endosperm expression
HvGATA6	592	612	meristem expression
HvGATA6	778	798	anoxic specific inducibility
HvGATA7	561	581	light responsiveness
HvGATA7	1569	1589	light responsiveness
HvGATA7	1617	1637	light responsiveness
HvGATA7	1621	1641	light responsiveness
HvGATA7	1537	1557	light responsiveness
HvGATA7	1279	1299	light responsiveness
HvGATA7	839	859	light responsiveness
HvGATA7	437	457	light responsiveness
HvGATA7	946	966	light responsiveness
HvGATA7	688	708	MeJA responsiveness
HvGATA7	852	872	MeJA responsiveness
HvGATA7	1675	1695	MeJA responsiveness
HvGATA7	688	708	MeJA responsiveness
HvGATA7	852	872	MeJA responsiveness
HvGATA7	1675	1695	MeJA responsiveness
HvGATA7	592	612	meristem expression
HvGATA7	1498	1518	anoxic specific inducibility
HvGATA8	643	663	light responsiveness
HvGATA8	1847	1867	light responsiveness
HvGATA8	592	612	light responsiveness
HvGATA8	124	144	light responsiveness
HvGATA8	670	690	light responsiveness
HvGATA8	765	785	light responsiveness
HvGATA8	727	747	MeJA responsiveness
HvGATA8	1459	1479	MeJA responsiveness
HvGATA8	727	747	MeJA responsiveness
HvGATA8	1459	1479	MeJA responsiveness
HvGATA8	1503	1523	gibberellin responsiveness
HvGATA8	1054	1074	auxin responsiveness
HvGATA8	1985	2005	anoxic specific inducibility
HvGATA8	759	779	drought induibllity
HvGATA9	1149	1169	light responsiveness
HvGATA9	1284	1304	light responsiveness
HvGATA9	1818	1838	light responsiveness
HvGATA9	1723	1743	light responsiveness
HvGATA9	1737	1757	light responsiveness
HvGATA9	210	230	MeJA responsiveness
HvGATA9	222	242	MeJA responsiveness
HvGATA9	636	656	MeJA responsiveness
HvGATA9	1060	1080	MeJA responsiveness
HvGATA9	1215	1235	MeJA responsiveness
HvGATA9	210	230	MeJA responsiveness
HvGATA9	222	242	MeJA responsiveness
HvGATA9	636	656	MeJA responsiveness
HvGATA9	1060	1080	MeJA responsiveness
HvGATA9	1215	1235	MeJA responsiveness
HvGATA9	253	273	gibberellin responsiveness
HvGATA9	528	548	auxin responsiveness
HvGATA9	1879	1899	drought induibllity
HvGATA10	572	592	light responsiveness
HvGATA10	643	663	light responsiveness
HvGATA10	751	771	light responsiveness
HvGATA10	1820	1840	light responsiveness
HvGATA10	274	294	light responsiveness
HvGATA10	725	745	light responsiveness
HvGATA10	511	531	light responsiveness
HvGATA10	1906	1926	light responsiveness
HvGATA10	1805	1825	light responsiveness
HvGATA10	391	411	light responsiveness
HvGATA10	1893	1913	light responsiveness
HvGATA10	83	103	light responsiveness
HvGATA10	832	852	light responsiveness
HvGATA10	170	190	gibberellin responsiveness
HvGATA10	458	478	gibberellin responsiveness
HvGATA10	1500	1520	gibberellin responsiveness
HvGATA10	1841	1861	gibberellin responsiveness
HvGATA10	1815	1835	meristem expression
HvGATA10	524	544	anoxic specific inducibility
HvGATA10	543	563	anoxic specific inducibility
HvGATA10	1616	1636	anoxic specific inducibility
HvGATA10	1920	1940	anoxic specific inducibility
HvGATA11	739	759	light responsiveness
HvGATA11	656	676	light responsiveness
HvGATA11	658	678	light responsiveness
HvGATA11	740	760	light responsiveness
HvGATA11	741	761	light responsiveness
HvGATA11	341	361	light responsiveness
HvGATA11	1389	1409	light responsiveness
HvGATA11	1729	1749	endosperm expression
HvGATA11	235	255	auxin responsiveness
HvGATA11	1735	1755	meristem expression
HvGATA11	1986	2006	anoxic specific inducibility
HvGATA11	94	114	drought induibllity
HvGATA12	828	848	light responsiveness
HvGATA12	834	854	light responsiveness
HvGATA12	1834	1854	light responsiveness
HvGATA12	1190	1210	auxin responsiveness
HvGATA12	1210	1230	anoxic specific inducibility
HvGATA12	24	44	drought induibllity
HvGATA12	80	100	drought induibllity
HvGATA13	987	1007	light responsiveness
HvGATA13	1021	1041	light responsiveness
HvGATA13	1238	1258	light responsiveness
HvGATA13	1407	1427	light responsiveness
HvGATA13	119	139	light responsiveness
HvGATA13	175	195	light responsiveness
HvGATA13	290	310	light responsiveness
HvGATA13	628	648	light responsiveness
HvGATA13	42	62	endosperm expression
HvGATA13	1018	1038	anoxic specific inducibility
HvGATA13	1392	1412	anoxic specific inducibility
HvGATA13	1921	1941	anoxic specific inducibility
HvGATA13	1573	1593	drought induibllity
HvGATA14	1386	1406	light responsiveness
HvGATA14	127	147	light responsiveness
HvGATA14	214	234	MeJA responsiveness
HvGATA14	391	411	MeJA responsiveness
HvGATA14	973	993	MeJA responsiveness
HvGATA14	214	234	MeJA responsiveness
HvGATA14	391	411	MeJA responsiveness
HvGATA14	973	993	MeJA responsiveness
HvGATA14	137	157	gibberellin responsiveness
HvGATA14	1241	1261	meristem expression
HvGATA14	1407	1427	meristem expression
HvGATA14	748	768	low-temperature responsiveness
HvGATA15	415	435	light responsiveness
HvGATA15	560	580	light responsiveness
HvGATA15	1782	1802	light responsiveness
HvGATA15	1829	1849	light responsiveness
HvGATA15	1974	1994	light responsiveness
HvGATA15	666	686	light responsiveness
HvGATA15	251	271	light responsiveness
HvGATA15	305	325	light responsiveness
HvGATA15	514	534	light responsiveness
HvGATA15	721	741	light responsiveness
HvGATA15	642	662	MeJA responsiveness
HvGATA15	1358	1378	MeJA responsiveness
HvGATA15	1453	1473	MeJA responsiveness
HvGATA15	1859	1879	MeJA responsiveness
HvGATA15	642	662	MeJA responsiveness
HvGATA15	1358	1378	MeJA responsiveness
HvGATA15	1453	1473	MeJA responsiveness
HvGATA15	1859	1879	MeJA responsiveness
HvGATA15	245	265	gibberellin responsiveness
HvGATA15	769	789	auxin responsiveness
HvGATA15	1193	1213	auxin responsiveness
HvGATA15	1782	1802	abscisic acid responsiveness
HvGATA15	1830	1850	abscisic acid responsiveness
HvGATA15	1151	1171	anoxic specific inducibility
HvGATA15	1821	1841	drought induibllity
HvGATA16	523	543	light responsiveness
HvGATA16	523	543	light responsiveness
HvGATA16	1717	1737	light responsiveness
HvGATA16	1906	1926	light responsiveness
HvGATA16	326	346	light responsiveness
HvGATA16	630	650	light responsiveness
HvGATA16	756	776	light responsiveness
HvGATA16	547	567	light responsiveness
HvGATA16	190	210	light responsiveness
HvGATA16	1188	1208	light responsiveness
HvGATA16	1291	1311	light responsiveness
HvGATA16	1359	1379	gibberellin responsiveness
HvGATA16	1681	1701	gibberellin responsiveness
HvGATA16	1022	1042	gibberellin responsiveness
HvGATA16	1052	1072	gibberellin responsiveness
HvGATA16	523	543	abscisic acid responsiveness
HvGATA16	524	544	abscisic acid responsiveness
HvGATA16	55	75	anaerobic induction
HvGATA16	678	698	anaerobic induction
HvGATA16	1070	1090	anaerobic induction
HvGATA16	1378	1398	anaerobic induction
HvGATA16	1456	1476	anaerobic induction
HvGATA16	1572	1592	anaerobic induction
HvGATA16	1753	1773	anoxic specific inducibility
HvGATA16	1772	1792	anoxic specific inducibility
HvGATA16	355	375	drought induibllity
HvGATA16	1452	1472	drought induibllity
HvGATA17	531	551	light responsiveness
HvGATA17	1400	1420	light responsiveness
HvGATA17	141	161	light responsiveness
HvGATA17	1820	1840	light responsiveness
HvGATA17	269	289	light responsiveness
HvGATA17	1325	1345	light responsiveness
HvGATA17	287	307	light responsiveness
HvGATA17	584	604	MeJA responsiveness
HvGATA17	1707	1727	MeJA responsiveness
HvGATA17	1888	1908	MeJA responsiveness
HvGATA17	584	604	MeJA responsiveness
HvGATA17	1707	1727	MeJA responsiveness
HvGATA17	1888	1908	MeJA responsiveness
HvGATA17	939	959	gibberellin responsiveness
HvGATA17	41	61	gibberellin responsiveness
HvGATA17	51	71	abscisic acid responsiveness
HvGATA17	52	72	abscisic acid responsiveness
HvGATA17	102	122	abscisic acid responsiveness
HvGATA17	290	310	abscisic acid responsiveness
HvGATA17	1132	1152	abscisic acid responsiveness
HvGATA17	1741	1761	abscisic acid responsiveness
HvGATA17	1742	1762	abscisic acid responsiveness
HvGATA17	999	1019	meristem expression
HvGATA17	1693	1713	meristem expression
HvGATA17	818	838	anaerobic induction
HvGATA17	1781	1801	anaerobic induction
HvGATA17	1510	1530	anoxic specific inducibility
HvGATA17	1428	1448	drought induibllity
HvGATA18	200	220	light responsiveness
HvGATA18	1730	1750	light responsiveness
HvGATA18	634	654	light responsiveness
HvGATA18	967	987	light responsiveness
HvGATA18	1063	1083	light responsiveness
HvGATA18	23	43	MeJA responsiveness
HvGATA18	757	777	MeJA responsiveness
HvGATA18	23	43	MeJA responsiveness
HvGATA18	757	777	MeJA responsiveness
HvGATA18	1335	1355	meristem expression
HvGATA18	1831	1851	meristem expression
HvGATA18	1852	1872	meristem expression
HvGATA18	1019	1039	drought induibllity
HvGATA19	1997	2017	light responsiveness
HvGATA19	110	130	light responsiveness
HvGATA19	254	274	light responsiveness
HvGATA19	1978	1998	light responsiveness
HvGATA19	1613	1633	light responsiveness
HvGATA19	1340	1360	light responsiveness
HvGATA19	1766	1786	light responsiveness
HvGATA19	294	314	light responsiveness
HvGATA19	1428	1448	light responsiveness
HvGATA19	1126	1146	MeJA responsiveness
HvGATA19	1126	1146	MeJA responsiveness
HvGATA19	1662	1682	drought induibllity
HvGATA20	1462	1482	light responsiveness
HvGATA20	575	595	light responsiveness
HvGATA20	1058	1078	light responsiveness
HvGATA20	1773	1793	light responsiveness
HvGATA20	573	593	light responsiveness
HvGATA20	1056	1076	light responsiveness
HvGATA20	1058	1078	light responsiveness
HvGATA20	104	124	MeJA responsiveness
HvGATA20	242	262	MeJA responsiveness
HvGATA20	1376	1396	MeJA responsiveness
HvGATA20	1431	1451	MeJA responsiveness
HvGATA20	1498	1518	MeJA responsiveness
HvGATA20	104	124	MeJA responsiveness
HvGATA20	242	262	MeJA responsiveness
HvGATA20	1376	1396	MeJA responsiveness
HvGATA20	1431	1451	MeJA responsiveness
HvGATA20	1498	1518	MeJA responsiveness
HvGATA20	1647	1667	gibberellin responsiveness
HvGATA20	1281	1301	meristem expression
HvGATA20	1567	1587	anoxic specific inducibility
HvGATA20	1744	1764	anoxic specific inducibility
HvGATA21	1570	1590	light responsiveness
HvGATA21	1659	1679	light responsiveness
HvGATA21	278	298	light responsiveness
HvGATA21	392	412	light responsiveness
HvGATA21	401	421	light responsiveness
HvGATA21	410	430	light responsiveness
HvGATA21	385	405	light responsiveness
HvGATA21	251	271	MeJA responsiveness
HvGATA21	828	848	MeJA responsiveness
HvGATA21	1022	1042	MeJA responsiveness
HvGATA21	251	271	MeJA responsiveness
HvGATA21	828	848	MeJA responsiveness
HvGATA21	1022	1042	MeJA responsiveness
HvGATA21	1908	1928	anoxic specific inducibility
HvGATA21	995	1015	drought induibllity
HvGATA22	1997	2017	light responsiveness
HvGATA22	1255	1275	light responsiveness
HvGATA22	1658	1678	light responsiveness
HvGATA22	428	448	MeJA responsiveness
HvGATA22	687	707	MeJA responsiveness
HvGATA22	736	756	MeJA responsiveness
HvGATA22	1413	1433	MeJA responsiveness
HvGATA22	428	448	MeJA responsiveness
HvGATA22	687	707	MeJA responsiveness
HvGATA22	736	756	MeJA responsiveness
HvGATA22	1413	1433	MeJA responsiveness
HvGATA22	1976	1996	anoxic specific inducibility
HvGATA23	723	743	light responsiveness
HvGATA23	1411	1431	light responsiveness
HvGATA23	810	830	light responsiveness
HvGATA23	1285	1305	light responsiveness
HvGATA23	1669	1689	light responsiveness
HvGATA23	278	298	MeJA responsiveness
HvGATA23	293	313	MeJA responsiveness
HvGATA23	393	413	MeJA responsiveness
HvGATA23	1061	1081	MeJA responsiveness
HvGATA23	278	298	MeJA responsiveness
HvGATA23	293	313	MeJA responsiveness
HvGATA23	393	413	MeJA responsiveness
HvGATA23	1061	1081	MeJA responsiveness
HvGATA23	232	252	anoxic specific inducibility
HvGATA23	402	422	anoxic specific inducibility
HvGATA23	1528	1548	anoxic specific inducibility
HvGATA23	1840	1860	anoxic specific inducibility
HvGATA23	1544	1564	drought induibllity
HvGATA23	1859	1879	drought induibllity
HvGATA24	1086	1106	MeJA responsiveness
HvGATA24	1287	1307	MeJA responsiveness
HvGATA24	1334	1354	MeJA responsiveness
HvGATA24	1376	1396	MeJA responsiveness
HvGATA24	1455	1475	MeJA responsiveness
HvGATA24	1881	1901	MeJA responsiveness
HvGATA24	10	30	MeJA responsiveness
HvGATA24	79	99	MeJA responsiveness
HvGATA24	434	454	MeJA responsiveness
HvGATA24	464	484	MeJA responsiveness
HvGATA24	1086	1106	MeJA responsiveness
HvGATA24	1287	1307	MeJA responsiveness
HvGATA24	1334	1354	MeJA responsiveness
HvGATA24	1376	1396	MeJA responsiveness
HvGATA24	1455	1475	MeJA responsiveness
HvGATA24	1881	1901	MeJA responsiveness
HvGATA24	594	614	gibberellin responsiveness
HvGATA24	607	627	gibberellin responsiveness
HvGATA24	1429	1449	auxin responsiveness
HvGATA24	1643	1663	auxin responsiveness
HvGATA24	741	761	meristem expression
HvGATA24	1314	1334	meristem expression
HvGATA25	1208	1228	light responsiveness
HvGATA25	1269	1289	light responsiveness
HvGATA25	1368	1388	light responsiveness
HvGATA25	1498	1518	light responsiveness
HvGATA25	1725	1745	light responsiveness
HvGATA25	1842	1862	light responsiveness
HvGATA25	1887	1907	light responsiveness
HvGATA25	769	789	MeJA responsiveness
HvGATA25	1222	1242	MeJA responsiveness
HvGATA25	1260	1280	MeJA responsiveness
HvGATA25	1290	1310	MeJA responsiveness
HvGATA25	1563	1583	MeJA responsiveness
HvGATA25	769	789	MeJA responsiveness
HvGATA25	1222	1242	MeJA responsiveness
HvGATA25	1260	1280	MeJA responsiveness
HvGATA25	1290	1310	MeJA responsiveness
HvGATA25	1563	1583	MeJA responsiveness
HvGATA25	216	236	endosperm expression
HvGATA25	1536	1556	anoxic specific inducibility
HvGATA25	1551	1571	anoxic specific inducibility
HvGATA25	1722	1742	anoxic specific inducibility
HvGATA25	748	768	wound responsiveness
HvGATA26	864	884	light responsiveness
HvGATA26	865	885	light responsiveness
HvGATA26	830	850	light responsiveness
HvGATA26	1143	1163	light responsiveness
HvGATA26	437	457	light responsiveness
HvGATA26	675	695	light responsiveness
HvGATA26	692	712	light responsiveness
HvGATA26	1029	1049	light responsiveness
HvGATA26	159	179	MeJA responsiveness
HvGATA26	1083	1103	MeJA responsiveness
HvGATA26	1636	1656	MeJA responsiveness
HvGATA26	159	179	MeJA responsiveness
HvGATA26	1083	1103	MeJA responsiveness
HvGATA26	1636	1656	MeJA responsiveness
HvGATA26	1442	1462	auxin responsiveness
HvGATA26	257	277	anoxic specific inducibility
HvGATA27	1281	1301	light responsiveness
HvGATA27	1495	1515	light responsiveness
HvGATA27	1725	1745	light responsiveness
HvGATA27	386	406	light responsiveness
HvGATA27	780	800	light responsiveness
HvGATA27	300	320	light responsiveness
HvGATA27	325	345	MeJA responsiveness
HvGATA27	444	464	MeJA responsiveness
HvGATA27	1258	1278	MeJA responsiveness
HvGATA27	325	345	MeJA responsiveness
HvGATA27	444	464	MeJA responsiveness
HvGATA27	1258	1278	MeJA responsiveness
HvGATA27	57	77	gibberellin responsiveness
HvGATA27	79	99	gibberellin responsiveness
HvGATA27	246	266	gibberellin responsiveness
HvGATA27	271	291	endosperm expression
HvGATA27	663	683	endosperm expression
HvGATA27	396	416	auxin responsiveness
HvGATA27	1694	1714	anoxic specific inducibility

## Sheet: 启动子顺式作用元件表达谱-B
Supplementary Table S5. Distribution of cis-acting elements in HvGATA promoters
Function	Element	HvGATA1	HvGATA2	HvGATA3	HvGATA4	HvGATA5	HvGATA6	HvGATA7	HvGATA8	HvGATA9	HvGATA10	HvGATA11	HvGATA12	HvGATA13	HvGATA14	HvGATA15	HvGATA16	HvGATA17	HvGATA18	HvGATA19	HvGATA20	HvGATA21	HvGATA22	HvGATA23	HvGATA24	HvGATA25	HvGATA26	HvGATA27
light	Box 4	0	0	0	1	1	3	1	0	3	1	0	0	2	0	0	0	2	1	2	0	0	0	1	0	2	1	0
	I-box	8	0	0	0	0	2	0	0	0	2	4	0	0	0	2	1	0	1	0	3	1	2	1	0	0	1	1
	GATA-motif	1	0	0	2	0	0	1	0	0	0	1	0	0	0	0	2	2	0	0	3	0	0	0	0	0	0	2
	TCT-motif	1	0	1	1	0	0	0	1	0	1	1	0	0	0	2	2	0	1	1	0	1	0	0	0	0	1	0
	TCCC-motif	1	3	0	0	0	0	1	0	1	2	0	0	1	0	1	0	0	1	1	0	0	0	0	1	0	0	0
	LAMP-element	1	0	0	1	0	0	1	0	0	0	0	0	1	0	0	1	0	0	1	0	0	0	0	0	0	0	0
	AE-box	1	0	2	1	0	2	0	0	1	0	1	0	0	0	0	1	0	0	2	0	0	0	1	0	0	0	0
	Sp1	0	1	0	4	0	0	4	1	0	4	0	3	4	0	1	1	0	1	1	0	2	1	0	1	5	0	2
	GT1-motif	0	2	0	0	0	1	1	1	0	1	0	0	0	1	0	0	1	0	0	0	3	0	1	0	0	2	1
	ATCT-motif	0	0	0	0	1	0	0	1	0	1	0	0	0	0	0	1	0	0	0	0	0	0	0	0	0	1	0
	G-Box	0	0	0	0	0	0	0	0	0	0	0	0	0	0	3	2	0	0	0	0	0	0	0	0	0	0	0
	Box II	0	0	0	0	0	0	0	0	0	0	0	0	0	0	0	0	1	0	0	1	0	0	0	0	0	0	0
	chs-CMA1a	0	0	0	0	0	0	0	1	0	0	0	0	0	1	0	0	0	0	0	0	0	0	0	0	0	1	0
	MRE	0	0	0	0	0	2	0	1	0	0	0	0	0	0	0	0	0	0	0	0	0	0	1	0	0	1	0
MeJA	CGTCA-motif	0	1	0	2	4	3	3	2	5	0	0	0	0	3	4	0	3	2	1	5	3	4	4	10	5	3	3
	TGACG-motif	0	1	0	2	4	3	3	2	5	0	0	0	0	3	4	0	3	2	1	5	3	4	4	10	5	3	3
GA	GARE-motif	1	0	2	0	0	0	0	0	1	1	0	0	0	1	0	0	1	0	0	0	0	0	0	0	0	0	0
	P-box	1	0	0	0	1	0	0	1	0	3	0	0	0	0	1	2	0	0	0	1	0	0	0	2	0	0	3
	TATC-box	0	0	0	0	0	0	0	0	0	0	0	0	0	0	0	2	1	0	0	0	0	0	0	0	0	0	0
Auxin	TGA-element	0	0	1	2	0	0	0	1	1	0	1	1	0	0	2	0	0	0	0	0	0	0	0	2	0	1	1
ABA	ABRE	0	0	0	0	0	0	0	0	0	0	0	0	0	0	2	2	7	0	0	0	0	0	0	0	0	0	0
	DRE1	1	0	1	0	0	0	0	0	1	0	0	0	0	0	0	0	0	0	0	0	0	0	0	0	0	0	0
Ethylene	ERE	0	0	0	0	2	0	0	0	0	0	0	0	0	0	0	0	0	0	0	0	0	0	0	0	0	0	0
Drought	as-1	0	0	0	0	0	0	0	0	5	0	0	0	0	0	0	0	0	0	1	0	0	0	0	0	0	0	0
	MBS	0	1	1	2	1	0	0	1	1	0	1	2	1	0	1	2	1	1	1	0	1	0	2	0	0	0	0
	MYC	1	0	1	0	1	0	0	0	5	0	0	0	0	0	0	0	0	0	0	0	2	0	0	0	0	0	0
Defense	CARE	0	0	0	0	0	0	0	0	1	0	0	0	0	0	0	0	0	0	0	0	0	0	0	0	0	0	0
Wound	WUN-motif	0	0	0	0	0	0	0	0	0	0	0	0	0	0	0	0	0	0	0	0	0	0	0	0	1	0	0
Stress	STRE	0	0	0	0	0	0	0	0	5	0	0	0	0	0	0	0	0	0	0	0	0	0	0	0	5	0	0
Defense/Stress	TC-rich repeats	0	0	0	0	0	0	0	0	0	0	0	0	0	0	0	0	0	0	0	0	1	0	0	0	0	0	0
Cold/Dehydration	DRE core	1	0	1	0	0	0	0	0	1	0	0	0	0	0	0	0	0	0	0	0	0	0	0	0	0	0	0
Anoxic specific inducibility	GC-motif	2	2	0	0	0	1	1	1	0	4	1	1	3	0	1	2	1	0	0	2	1	1	4	0	3	1	1
Anaerobic induction	ARE	1	0	0	0	0	0	0	0	0	0	0	0	0	0	0	6	2	0	0	0	0	0	0	0	0	0	0
Wound/Pathogen	WRE3	2	0	0	0	0	0	0	0	0	0	0	0	0	0	0	0	0	0	0	0	0	0	0	0	0	0	0
Endosperm expression	GCN4_motif	0	0	0	1	0	1	0	0	0	0	1	0	1	0	0	0	0	0	0	0	0	0	0	0	1	0	2
Meristem expression	CAT-box	0	2	1	1	2	1	1	0	0	1	1	0	0	2	0	0	2	3	0	1	0	0	0	2	0	0	0
Zein mrtabolism	O2-site	1	0	0	0	0	0	0	0	1	0	0	0	0	0	0	0	0	0	0	0	1	0	0	0	0	0	0
