# Supplementary material for: Genome-wide characterization and expression analysis of the GATA transcription factor family in response to salt and drought stress in barley (Hordeum vulgare L.)
Source: Front Plant Sci. 2025 Sep 17;16:1661591. doi: 10.3389/fpls.2025.1661591 (PMC12484040; doi:10.3389/fpls.2025.1661591)
Supplement: Supplementary file 6 [file Table6.xlsx]

## Sheet: Sheet1
Supplementary Table S6. The 7 pairs of segmental duplicates in HvGATA genes
Group	Gene ID	Gene	Chr Location	Start	End		Group	Gene ID	Gene	Chr Location	Start	End
Subfamily I	HORVU.MOREX.r3.1HG0058390.1	HvGATA2	Hv1	389294036	389295670	==	Subfamily I	HORVU.MOREX.r3.4HG0416070.1	HvGATA18	Hv4	603980345	603982486
Subfamily I	HORVU.MOREX.r3.1HG0076900.1	HvGATA4	Hv1	476658150	476660409	==	Subfamily I	HORVU.MOREX.r3.3HG0288270.1	HvGATA11	Hv3	482386469	482388628
Subfamily II	HORVU.MOREX.r3.1HG0091840.1	HvGATA5	Hv1	507729692	507730475	==	Subfamily II	HORVU.MOREX.r3.3HG0277700.1	HvGATA10	Hv3	412816192	412817056
Subfamily IV	HORVU.MOREX.r3.2HG0125050.1	HvGATA6	Hv2	98425568	98430449	==	Subfamily IV	HORVU.MOREX.r3.4HG0405380.1	HvGATA16	Hv4	570188897	570192550
Subfamily I	HORVU.MOREX.r3.2HG0184840.2	HvGATA7	Hv2	571876642	571878995	==	Subfamily I	HORVU.MOREX.r3.6HG0599190.1	HvGATA24	Hv6	399410253	399411983
Subfamily III	HORVU.MOREX.r3.6HG0559190.1	HvGATA22	Hv6	64127232	64130703	==	Subfamily III	HORVU.MOREX.r3.7HG0728220.1	HvGATA27	Hv7	569286908	569292407
Subfamily II	HORVU.MOREX.r3.6HG0579890.1	HvGATA23	Hv6	202080341	202082103	==	Subfamily II	HORVU.MOREX.r3.7HG0716520.1	HvGATA26	Hv7	503891931	503893877
