# Supplementary material for: Genome-wide characterization and expression analysis of the GATA transcription factor family in response to salt and drought stress in barley (Hordeum vulgare L.)
Source: Front Plant Sci. 2025 Sep 17;16:1661591. doi: 10.3389/fpls.2025.1661591 (PMC12484040; doi:10.3389/fpls.2025.1661591)
Supplement: Supplementary file 7 [file Table7.xlsx]

## Sheet: At
Supplementary Table S7. Orthologous relationships between Hordeum vulgare and Arabidopsis thaliana
Group	Gene ID	Gene	Chr Location		Gene ID	Chr Location
Subfamily II	HORVU.MOREX.r3.1HG0023970.1	HvGATA1	Hv1	==	AT3G16870.1	At-3
Subfamily I	HORVU.MOREX.r3.1HG0058390.1	HvGATA2	Hv1	==	AT2G45050.1	At-2
Subfamily I	HORVU.MOREX.r3.1HG0058390.1	HvGATA2	Hv1	==	AT3G60530.1	At-3
Subfamily I	HORVU.MOREX.r3.4HG0416070.1	HvGATA18	Hv4	==	AT2G45050.1	At-2

## Sheet: Os
Supplementary Table S7. Orthologous relationships between Hordeum vulgare and Oryza sativa
Gene ID	Gene	Chr Location		Gene ID	Chr Location
HORVU.MOREX.r3.1HG0023970.1	HvGATA1	MorexV3-1H	==	Os01t0343300-01	Os-1
HORVU.MOREX.r3.1HG0023970.1		MorexV3-1H	==	Os05t0155400-01	Os-5
HORVU.MOREX.r3.1HG0058390.1	HvGATA2	MorexV3-1H	==	Os10t0557600-00	Os-10
HORVU.MOREX.r3.1HG0076900.1	HvGATA4	MorexV3-1H	==	Os01t0745700-01	Os-1
HORVU.MOREX.r3.1HG0076900.1		MorexV3-1H	==	Os05t0520300-00	Os-5
HORVU.MOREX.r3.1HG0091840.1	HvGATA5	MorexV3-1H	==	Os05t0578900-01	Os-5
HORVU.MOREX.r3.1HG0091840.1		MorexV3-1H	==	Os05t0567900-00	Os-5
HORVU.MOREX.r3.2HG0125050.1	HvGATA6	MorexV3-2H	==	Os03t0181600-02	Os-3
HORVU.MOREX.r3.2HG0125050.1		MorexV3-2H	==	Os07t0615900-01	Os-7
HORVU.MOREX.r3.2HG0184840.2	HvGATA7	MorexV3-2H	==	Os02t0645600-01	Os-2
HORVU.MOREX.r3.2HG0184840.2		MorexV3-2H	==	Os04t0539500-01	Os-4
HORVU.MOREX.r3.2HG0185510.1	HvGATA8	MorexV3-2H	==	Os04t0544500-01	Os-4
HORVU.MOREX.r3.3HG0277700.1	HvGATA10	MorexV3-3H	==	Os01t0662800-00	Os-1
HORVU.MOREX.r3.3HG0277700.1		MorexV3-3H	==	Os05t0567900-00	Os-5
HORVU.MOREX.r3.3HG0288270.1	HvGATA11	MorexV3-3H	==	Os01t0745700-01	Os-1
HORVU.MOREX.r3.3HG0288270.1		MorexV3-3H	==	Os05t0520300-00	Os-5
HORVU.MOREX.r3.4HG0334570.1	HvGATA13	MorexV3-4H	==	Os03t0684000-01	Os-3
HORVU.MOREX.r3.4HG0340090.1	HvGATA14	MorexV3-4H	==	Os03t0734900-00	Os-3
HORVU.MOREX.r3.4HG0347200.1	HvGATA15	MorexV3-4H	==	Os11t0187200-01	Os-11
HORVU.MOREX.r3.4HG0405380.1	HvGATA16	MorexV3-4H	==	Os03t0181600-02	Os-3
HORVU.MOREX.r3.4HG0405380.1		MorexV3-4H	==	Os07t0615900-01	Os-7
HORVU.MOREX.r3.4HG0407380.1	HvGATA17	MorexV3-4H	==	Os03t0145200-01	Os-3
HORVU.MOREX.r3.4HG0416070.1	HvGATA18	MorexV3-4H	==	Os10t0557600-00	Os-10
HORVU.MOREX.r3.5HG0454780.1	HvGATA20	MorexV3-5H	==	Os12t0168800-01	Os-12
HORVU.MOREX.r3.6HG0559190.1	HvGATA22	MorexV3-6H	==	Os02t0148500-01	Os-2
HORVU.MOREX.r3.6HG0559190.1		MorexV3-6H	==	Os06t0698900-01	Os-6
HORVU.MOREX.r3.6HG0579890.1	HvGATA23	MorexV3-6H	==	Os02t0220400-01	Os-2
HORVU.MOREX.r3.6HG0579890.1		MorexV3-6H	==	Os06t0571800-02	Os-6
HORVU.MOREX.r3.6HG0599190.1	HvGATA24	MorexV3-6H	==	Os02t0645600-01	Os-2
HORVU.MOREX.r3.6HG0599190.1		MorexV3-6H	==	Os04t0539500-01	Os-4
HORVU.MOREX.r3.7HG0716520.1	HvGATA26	MorexV3-7H	==	Os02t0220400-01	Os-2
HORVU.MOREX.r3.7HG0716520.1		MorexV3-7H	==	Os06t0571800-02	Os-6
HORVU.MOREX.r3.7HG0728220.1	HvGATA27	MorexV3-7H	==	Os02t0148500-01	Os-2
HORVU.MOREX.r3.7HG0728220.1		MorexV3-7H	==	Os06t0698900-01	Os-6
