# Supplementary material for: Genome-wide characterization and expression analysis of the GATA transcription factor family in response to salt and drought stress in barley (Hordeum vulgare L.)
Source: Front Plant Sci. 2025 Sep 17;16:1661591. doi: 10.3389/fpls.2025.1661591 (PMC12484040; doi:10.3389/fpls.2025.1661591)
Supplement: Supplementary file 8 [file Table8.xlsx]

## Sheet:  in different tissues
Supplementary Table S8. The expression profiles (log2, FTPM+1) of the HvGATA genes in different tissues
Group	Gene Name	Gene ID	Subfamily	LEA	ROO1	ROO2	SEN	CAR5	CAR15	INF1	INF2
Group1	HvGATA7	HORVU.MOREX.r3.2HG0184840.2	I	3.09915	3.27753	2.31979	3.28593	4.06779	3.47721	4.80964	5.19083
Group1	HvGATA19	HORVU.MOREX.r3.5HG0424280.1	I	3.19289	3.87541	3.93408	4.72733	5.17483	4.34296	5.9169	6.0541
Group1	HvGATA20	HORVU.MOREX.r3.5HG0454780.1	I	2.82446	3.73795	2.9734	3.54924	3.61646	3.60826	4.60715	4.62408
Group1	HvGATA25	HORVU.MOREX.r3.6HG0627260.2	I	4.92046	4.87	4.80141	4.22187	5.60996	4.7894	4.59794	4.02619
Group1	HvGATA1	HORVU.MOREX.r3.1HG0023970.1	II	5.52991	5.17379	4.93912	4.97642	4.84447	4.42067	0.636141	0.907814
Group1	HvGATA12	HORVU.MOREX.r3.3HG0330940.1	II	3.36099	4.29578	3.86501	3.6747	5.14077	4.5891	4.67644	4.18184
Group1	HvGATA21	HORVU.MOREX.r3.5HG0528890.1	II	3.30827	4.48991	4.48397	4.15316	5.06108	4.81621	6.39649	6.87336
Group1	HvGATA13	HORVU.MOREX.r3.4HG0334570.1	III	3.82195	3.08534	3.27963	4.12157	3.39036	2.69019	3.96979	4.15271
Group1	HvGATA14	HORVU.MOREX.r3.4HG0340090.1	III	4.21721	3.36663	3.814	5.02756	1.98426	1.18905	2.39831	2.04918
Group1	HvGATA22	HORVU.MOREX.r3.6HG0559190.1	III	3.99381	3.76397	4.50141	3.92056	4.68379	3.07835	4.69509	4.83302
Group1	HvGATA27	HORVU.MOREX.r3.7HG0728220.1	III	4.48609	4.04461	4.27783	4.94977	4.79857	4.2221	5.03469	5.44913
Group1	HvGATA6	HORVU.MOREX.r3.2HG0125050.1	IV	3.67959	3.11972	3.43433	3.6117	4.24291	2.19183	3.7989	3.79876
Group1	HvGATA8	HORVU.MOREX.r3.2HG0185510.1	IV	3.64654	3.66531	4.11885	3.97886	3.05796	1.83315	2.44609	2.69281
Group1	HvGATA9	HORVU.MOREX.r3.2HG0217760.1	IV	3.28876	2.63654	2.25007	4.38809	3.90132	2.62214	1.97332	2.749
Group1	HvGATA16	HORVU.MOREX.r3.4HG0405380.1	IV	2.63989	1.9182	2.39427	3.16732	3.38359	2.21064	3.73607	4.17975
Group2	HvGATA2	HORVU.MOREX.r3.1HG0058390.1	I	3.42273	2.67637	2.28803	0	5.21311	0.229875	2.73898	2.80944
Group2	HvGATA4	HORVU.MOREX.r3.1HG0076900.1	I	1.86886	2.35993	2.84075	1.5142	3.16913	1.32108	4.03137	3.47237
Group2	HvGATA18	HORVU.MOREX.r3.4HG0416070.1	I	2.58782	3.10554	3.34089	0.134155	2.34922	0.234297	2.88893	3.1882
Group2	HvGATA24	HORVU.MOREX.r3.6HG0599190.1	I	2.08857	2.3838	1.1394	2.58233	0.851919	2.50344	4.1695	4.93516
Group2	HvGATA23	HORVU.MOREX.r3.6HG0579890.1	II	4.85112	2.1276	0.0419438	3.57667	0.615793	0.475984	3.14072	1.43242
Group2	HvGATA26	HORVU.MOREX.r3.7HG0716520.1	II	5.41658	0.472938	0.147611	6.58314	4.3424	0.302992	2.01372	1.17524
Group3	HvGATA11	HORVU.MOREX.r3.3HG0288270.1	I	0.644272	1.32755	1.97152	1.21148	1.56699	1.20843	1.07092	0.549916
Group3	HvGATA15	HORVU.MOREX.r3.4HG0347200.1	I	0	0	0	0	0.234563	0	0.112811	0.181421
Group3	HvGATA17	HORVU.MOREX.r3.4HG0407380.1	I	0.651989	0.28952	0.478023	0.396598	0.926202	0.961105	0	0.993735
Group3	HvGATA3	HORVU.MOREX.r3.1HG0073340.1	II	0	0	0	0	0	0	0	0
Group3	HvGATA5	HORVU.MOREX.r3.1HG0091840.1	II	0.116431	0.423453	0.944908	0	0	0.305912	2.87601	2.70558
Group3	HvGATA10	HORVU.MOREX.r3.3HG0277700.1	II	0	0.3084	0.480093	0	0	0	1.52712	1.25096

## Sheet: salt and drought stress
Supplementary Table S8. Transcriptome data of HvGATA gene under salt and drought stress
Gene ID	Barcult leaf control	Barcult leaf Salt	Scarlett leaf control	Scarlett leaf drought	SBCC073 leaf control	SBCC073 leaf drought
HvGATA1	27.7	11.91	16.13	8.93	20.43	13.56
HvGATA19	10.51	12.19	39.45	30.51	27.05	32.9
HvGATA21	16.94	20.94	14.72	15.27	11.45	9.36
HvGATA25	20.92	15.45	12.06	19.99	8.78	6.13
