# Supplementary material for: Genome-wide characterization and expression analysis of the GATA transcription factor family in response to salt and drought stress in barley (Hordeum vulgare L.)
Source: Front Plant Sci. 2025 Sep 17;16:1661591. doi: 10.3389/fpls.2025.1661591 (PMC12484040; doi:10.3389/fpls.2025.1661591)
Supplement: Supplementary file 9 [file Table9.xlsx]

## Sheet: qRT-PCR结果
Supplementary Table S9. HvGATA genes expression under salt and drought stress by qRT-PCR
A01	SYBR	tublin	Unkn	-0h	23.52
A02	SYBR	tublin	Unkn	-0h	23.74
A03	SYBR	tublin	Unkn	-0h	23.71
A04	SYBR	tublin	Unkn	-NaCI-6h	24.79
A05	SYBR	tublin	Unkn	-NaCI-6h	24.32
A06	SYBR	tublin	Unkn	-NaCI-6h	24.48
A07	SYBR	tublin	Unkn	-NaCI-12h	24.76
A08	SYBR	tublin	Unkn	-NaCI-12h	24.45
A09	SYBR	tublin	Unkn	-NaCI-12h	24.16
A10	SYBR	tublin	Unkn	-NaCI-24h	23.96
A11	SYBR	tublin	Unkn	-NaCI-24h	23.76
A12	SYBR	tublin	Unkn	-NaCI-24h	23.89
B01	SYBR	HvGATA1	Unkn	-0h	26.32
B02	SYBR	HvGATA1	Unkn	-0h	26.57
B03	SYBR	HvGATA1	Unkn	-0h	26.36
B04	SYBR	HvGATA1	Unkn	-NaCI-6h	28.66
B05	SYBR	HvGATA1	Unkn	-NaCI-6h	28.79
B06	SYBR	HvGATA1	Unkn	-NaCI-6h	28.78
B07	SYBR	HvGATA1	Unkn	-NaCI-12h	26.78
B08	SYBR	HvGATA1	Unkn	-NaCI-12h	27.17
B09	SYBR	HvGATA1	Unkn	-NaCI-12h	26.54
B10	SYBR	HvGATA1	Unkn	-NaCI-24h	26.83
B11	SYBR	HvGATA1	Unkn	-NaCI-24h	27.36
B12	SYBR	HvGATA1	Unkn	-NaCI-24h	27.69
C01	SYBR	HvGATA19	Unkn	-0h	25.85
C02	SYBR	HvGATA19	Unkn	-0h	25.61
C03	SYBR	HvGATA19	Unkn	-0h	25.58
C04	SYBR	HvGATA19	Unkn	-NaCI-6h	28.29
C05	SYBR	HvGATA19	Unkn	-NaCI-6h	28.18
C06	SYBR	HvGATA19	Unkn	-NaCI-6h	28.5
C07	SYBR	HvGATA19	Unkn	-NaCI-12h	25.78
C08	SYBR	HvGATA19	Unkn	-NaCI-12h	25.57
C09	SYBR	HvGATA19	Unkn	-NaCI-12h	26.02
C10	SYBR	HvGATA19	Unkn	-NaCI-24h	25.02
C11	SYBR	HvGATA19	Unkn	-NaCI-24h	25.37
C12	SYBR	HvGATA19	Unkn	-NaCI-24h	25.42
D01	SYBR	HvGATA21	Unkn	-0h	26.4
D02	SYBR	HvGATA21	Unkn	-0h	26.45
D03	SYBR	HvGATA21	Unkn	-0h	26.33
D04	SYBR	HvGATA21	Unkn	-NaCI-6h	26.78
D05	SYBR	HvGATA21	Unkn	-NaCI-6h	26.78
D06	SYBR	HvGATA21	Unkn	-NaCI-6h	26.64
D07	SYBR	HvGATA21	Unkn	-NaCI-12h	26.05
D08	SYBR	HvGATA21	Unkn	-NaCI-12h	26.15
D09	SYBR	HvGATA21	Unkn	-NaCI-12h	26.03
D10	SYBR	HvGATA21	Unkn	-NaCI-24h	27.82
D11	SYBR	HvGATA21	Unkn	-NaCI-24h	26.88
D12	SYBR	HvGATA21	Unkn	-NaCI-24h	27.17
E01	SYBR	HvGATA25	Unkn	-0h	23.67
E02	SYBR	HvGATA25	Unkn	-0h	23.74
E03	SYBR	HvGATA25	Unkn	-0h	23.61
E04	SYBR	HvGATA25	Unkn	-NaCI-6h	25.08
E05	SYBR	HvGATA25	Unkn	-NaCI-6h	25.07
E06	SYBR	HvGATA25	Unkn	-NaCI-6h	25.03
E07	SYBR	HvGATA25	Unkn	-NaCI-12h	24.79
E08	SYBR	HvGATA25	Unkn	-NaCI-12h	24.86
E09	SYBR	HvGATA25	Unkn	-NaCI-12h	24.81
E10	SYBR	HvGATA25	Unkn	-NaCI-24h	24.84
E11	SYBR	HvGATA25	Unkn	-NaCI-24h	25.15
E12	SYBR	HvGATA25	Unkn	-NaCI-24h	25.2
A01	SYBR	tublin	Unkn	-0h	23.66
A02	SYBR	tublin	Unkn	-0h	23.71
A03	SYBR	tublin	Unkn	-0h	23.84
A04	SYBR	tublin	Unkn	-Drought-6h	25.55
A05	SYBR	tublin	Unkn	-Drought-6h	25.69
A06	SYBR	tublin	Unkn	-Drought-6h	25.83
A07	SYBR	tublin	Unkn	-Drought-12h	24.7
A08	SYBR	tublin	Unkn	-Drought-12h	24.61
A09	SYBR	tublin	Unkn	-Drought-12h	24.85
A10	SYBR	tublin	Unkn	-Drought-24h	28.04
A11	SYBR	tublin	Unkn	-Drought-24h	28.16
A12	SYBR	tublin	Unkn	-Drought-24h	27.95
B01	SYBR	HvGATA1	Unkn	-0h	26.8
B02	SYBR	HvGATA1	Unkn	-0h	26.49
B03	SYBR	HvGATA1	Unkn	-0h	26.89
B04	SYBR	HvGATA1	Unkn	-Drought-6h	28.43
B05	SYBR	HvGATA1	Unkn	-Drought-6h	28.45
B06	SYBR	HvGATA1	Unkn	-Drought-6h	28.51
B07	SYBR	HvGATA1	Unkn	-Drought-12h	28.5
B08	SYBR	HvGATA1	Unkn	-Drought-12h	28.6
B09	SYBR	HvGATA1	Unkn	-Drought-12h	28.7
B10	SYBR	HvGATA1	Unkn	-Drought-24h	30.81
B11	SYBR	HvGATA1	Unkn	-Drought-24h	30.78
B12	SYBR	HvGATA1	Unkn	-Drought-24h	31.27
C01	SYBR	HvGATA19	Unkn	-0h	27.91
C02	SYBR	HvGATA19	Unkn	-0h	27.96
C03	SYBR	HvGATA19	Unkn	-0h	27.76
C04	SYBR	HvGATA19	Unkn	-Drought-6h	29.44
C05	SYBR	HvGATA19	Unkn	-Drought-6h	29.5
C06	SYBR	HvGATA19	Unkn	-Drought-6h	29.39
C07	SYBR	HvGATA19	Unkn	-Drought-12h	29.12
C08	SYBR	HvGATA19	Unkn	-Drought-12h	29.14
C09	SYBR	HvGATA19	Unkn	-Drought-12h	29.13
C10	SYBR	HvGATA19	Unkn	-Drought-24h	31.25
C11	SYBR	HvGATA19	Unkn	-Drought-24h	31.47
C12	SYBR	HvGATA19	Unkn	-Drought-24h	27.38
D01	SYBR	HvGATA21	Unkn	-0h	25.85
D02	SYBR	HvGATA21	Unkn	-0h	25.61
D03	SYBR	HvGATA21	Unkn	-0h	25.58
D04	SYBR	HvGATA21	Unkn	-Drought-6h	28.64
D05	SYBR	HvGATA21	Unkn	-Drought-6h	28.56
D06	SYBR	HvGATA21	Unkn	-Drought-6h	28.74
D07	SYBR	HvGATA21	Unkn	-Drought-12h	26.05
D08	SYBR	HvGATA21	Unkn	-Drought-12h	26.07
D09	SYBR	HvGATA21	Unkn	-Drought-12h	26.22
D10	SYBR	HvGATA21	Unkn	-Drought-24h	27.37
D11	SYBR	HvGATA21	Unkn	-Drought-24h	27.7
E12	SYBR	HvGATA21	Unkn	-Drought-24h	27.38
E01	SYBR	HvGATA25	Unkn	-0h	24.67
E02	SYBR	HvGATA25	Unkn	-0h	24.74
E03	SYBR	HvGATA25	Unkn	-0h	24.61
E04	SYBR	HvGATA25	Unkn	-Drought-6h	25.84
E05	SYBR	HvGATA25	Unkn	-Drought-6h	25.76
E06	SYBR	HvGATA25	Unkn	-Drought-6h	25.72
E07	SYBR	HvGATA25	Unkn	-Drought-12h	26.19
E08	SYBR	HvGATA25	Unkn	-Drought-12h	26.26
E09	SYBR	HvGATA25	Unkn	-Drought-12h	26.34
E10	SYBR	HvGATA25	Unkn	-Drought-24h	27.07
E11	SYBR	HvGATA25	Unkn	-Drought-24h	27.14
E12	SYBR	HvGATA25	Unkn	-Drought-24h	27.2
